# Supplementary material for: Rho-ROCK liberates sequestered claudin for rapid de novo tight junction formation
Source: eLife. 2025 Jul 24;13:RP102794. doi: 10.7554/eLife.102794 (PMC12289309; doi:10.7554/eLife.102794)
Supplement: Figure 5—source data 1. [file elife-102794-fig5-data1.zip]

Archive with 11 entries (10 files):
- original images/
- original images/.DS_Store
- __MACOSX/original images/._.DS_Store
- original images/Figure 5A anti-TROP2.tif
- __MACOSX/original images/._Figure 5A anti-TROP2.tif
- original images/Figure 5A anti-matriptase M69.tif
- __MACOSX/original images/._Figure 5A anti-matriptase M69.tif
- original images/Figure 5E anti-claiudin-1.tif
- __MACOSX/original images/._Figure 5E anti-claiudin-1.tif
- original images/Figure 5A anti-matriptase M24.tif
- __MACOSX/original images/._Figure 5A anti-matriptase M24.tif
