# Supplementary material for: Rho-ROCK liberates sequestered claudin for rapid de novo tight junction formation
Source: eLife. 2025 Jul 24;13:RP102794. doi: 10.7554/eLife.102794 (PMC12289309; doi:10.7554/eLife.102794)
Supplement: Figure 8—source data 1. [file elife-102794-fig8-data1.zip]

Archive with 4 entries (3 files):
- original images/
- original images/Figure 8A anti-alpha tubulin.tif
- original images/Figure 8A anti-claudin-1.tif
- original images/Figure 8A anti-EpCAM.tif
